# Supplementary material for: Genome-Wide Identification and Expression Analysis of BrBASS Genes in Brassica rapa Reveals Their Potential Roles in Abiotic Stress Tolerance
Source: Curr Issues Mol Biol. 2024 Jun 28;46(7):6646–64. doi: 10.3390/cimb46070396 (PMC11275500; doi:10.3390/cimb46070396)
Supplement: Supplementary file 1 [file cimb-46-00396-s001.zip › Table S1.xlsx]

## Sheet: Sheet1
Table S1. Collinearity analysis between B.rapa and A.thaliana
A.thaliana(Chromosome location)	B.rapa(Chromosome location)
AtBASS1(1)	BrBASS8(A07)
AtBASS2(2)	BrBASS2(A05)
	BrBASS5(A04)
AtBASS3(3)	BrBASS4(A07)
AtBASS4(3)	BrBASS3(A09)
AtBASS5(4)	BrBASS1(A03)
	BrBASS7(A09)
AtBASS6(3)	BrBASS6(A03)
