# Supplementary material for: Genome-Wide Identification and Expression Analysis of BrBASS Genes in Brassica rapa Reveals Their Potential Roles in Abiotic Stress Tolerance
Source: Curr Issues Mol Biol. 2024 Jun 28;46(7):6646–64. doi: 10.3390/cimb46070396 (PMC11275500; doi:10.3390/cimb46070396)
Supplement: Supplementary file 1 [file cimb-46-00396-s001.zip › Table S2.xlsx]

## Sheet: Sheet1
Table S2. Expression of BrBASS genes in different tissues(TPM value)
Gene ID	Gene Name	Callus	Flower	Leaf	Root	Silique	Stem
Bra000760	BrBASS1	0	0.248	1.412	70.432	0.169	3.144
Bra005087	BrBASS2	5.066	68.228	73.886	0.012	42.107	36.723
Bra007221	BrBASS3	2.433	2.401	12.929	3.567	2.804	3.192
Bra015123	BrBASS4	8.409	80.296	16.486	2.065	7.491	4.686
Bra017101	BrBASS5	0.155	24.864	10.442	1.049	1.048	4.303
Bra019352	BrBASS6	7.615	10.693	7.027	5.911	9.478	7.378
Bra029434	BrBASS7	0.061	0.398	0.158	26.136	0.155	0.349
Bra035047	BrBASS8	1.511	3.539	6.025	4.192	4.028	7.906
