# Supplementary material for: Genome-Wide Identification and Expression Analysis of BrBASS Genes in Brassica rapa Reveals Their Potential Roles in Abiotic Stress Tolerance
Source: Curr Issues Mol Biol. 2024 Jun 28;46(7):6646–64. doi: 10.3390/cimb46070396 (PMC11275500; doi:10.3390/cimb46070396)
Supplement: Supplementary file 1 [file cimb-46-00396-s001.zip › Table S3.xlsx]

## Sheet: AtBASSs
Table S3. List of PPIs of AtBASSs Extracted From STRING Database
Node1	Node2	Node1 Gene ID	Node2 Gene ID	Combined Score
ANTR1	F1I21.17	At2g29650	At1g43310	0.74
ANTR1	BASS4	At2g29650	At3g56160	0.716
ANTR1	PPT2	At2g29650	At3g01550	0.405
ANTR1	BASS1	At2g29650	At1g78560	0.458
ANTR1	BASS2	At2g29650	At2g26900	0.613
BASS1	BASS4	At1g78560	At3g56160	0.739
BASS1	BLOS1	At1g78560	At2g30330	0.471
BASS1	ANTR1	At1g78560	At2g29650	0.458
BASS2	F1I21.17	At2g26900	At1g43310	0.718
BASS2	BASS4	At2g26900	At3g56160	0.79
BASS2	ANTR1	At2g26900	At2g29650	0.613
BASS2	PPT2	At2g26900	At3g01550	0.726
BASS3	BASS4	At3g25410	At3g56160	0.912
BASS3	BLOS1	At3g25410	At2g30330	0.471
BASS4	F1I21.17	At3g56160	At1g43310	0.82
BASS4	BLOS1	At3g56160	At2g30330	0.433
BASS4	BASS5	At3g56160	At2g26900	0.559
BASS4	PPT2	At3g56160	At3g01550	0.676
BASS4	ANTR1	At3g56160	At2g29650	0.716
BASS4	BASS1	At3g56160	At1g78560	0.739
BASS4	BASS2	At3g56160	At2g26900	0.79
BASS4	BASS3	At3g56160	At3g25410	0.912
BASS5	BASS4	At2g26900	At3g56160	0.559
BASS5	BLOS1	At2g26900	At2g30330	0.471
BASS5	F4JU10_ARATH	At2g26900	At4g19925	0.719
BASS6	BLOS1	At4g22840	At2g30330	0.471
BLOS1	BASS4	At2g30330	At3g56160	0.433
BLOS1	BASS5	At2g30330	At2g26900	0.471
BLOS1	BASS3	At2g30330	At3g25410	0.471
BLOS1	BASS6	At2g30330	At4g22840	0.471
BLOS1	BASS1	At2g30330	At1g78560	0.471
F1I21.17	BASS2	At1g43310	At2g26900	0.718
F1I21.17	ANTR1	At1g43310	At2g29650	0.74
F1I21.17	BASS4	At1g43310	At3g56160	0.82
F4JU10_ARATH	BASS5	At4g19925	At2g26900	0.719
PPT2	BASS4	At3g01550	At3g56160	0.676
PPT2	ANTR1	At3g01550	At2g29650	0.405
PPT2	BASS2	At3g01550	At2g26900	0.726

## Sheet: AtBASS2
Table S3. List of PPIs of At2g26900 Extracted From STRING Database
Node1	Node2	Node1 Gene ID	Node2 Gene ID	Combined Score
ABCA9	BASS2	At5g61730	At2g26900	0.695
BASS2	F1I21.17	At2g26900	At1g43310	0.718
BASS2	BASS4	At2g26900	At3g56160	0.79
BASS2	PPDK	At2g26900	At4g15530	0.771
BASS2	RP1	At2g26900	At4g21210	0.785
BASS2	ABCA9	At2g26900	At5g61730	0.695
BASS2	PPT2	At2g26900	At3g01550	0.726
BASS2	DIT1	At2g26900	At5g12860	0.799
BASS2	DIT2-1	At2g26900	At5g64290	0.808
BASS2	PHT4;4	At2g26900	At4g00370	0.828
BASS2	NHD1	At2g26900	At3g19490	0.931
BASS4	F1I21.17	At3g56160	At1g43310	0.82
BASS4	PPDK	At3g56160	At4g15530	0.54
BASS4	PPT2	At3g56160	At3g01550	0.676
BASS4	DIT2-1	At3g56160	At5g64290	0.69
BASS4	PHT4;4	At3g56160	At4g00370	0.743
BASS4	RP1	At3g56160	At4g21210	0.767
BASS4	BASS2	At3g56160	At2g26900	0.79
DIT1	PPDK	At5g12860	At4g15530	0.72
DIT1	RP1	At5g12860	At4g21210	0.719
DIT1	BASS2	At5g12860	At2g26900	0.799
DIT1	PPT2	At5g12860	At3g01550	0.617
DIT1	DIT2-1	At5g12860	At5g64290	0.506
DIT1	NHD1	At5g12860	At3g19490	0.569
DIT2-1	F1I21.17	At5g64290	At1g43310	0.734
DIT2-1	BASS4	At5g64290	At3g56160	0.69
DIT2-1	PPDK	At5g64290	At4g15530	0.64
DIT2-1	RP1	At5g64290	At4g21210	0.664
DIT2-1	BASS2	At5g64290	At2g26900	0.808
DIT2-1	PHT4;4	At5g64290	At4g00370	0.441
DIT2-1	PPT2	At5g64290	At3g01550	0.728
DIT2-1	DIT1	At5g64290	At5g12860	0.506
DIT2-1	NHD1	At5g64290	At3g19490	0.739
F1I21.17	PPDK	At1g43310	At4g15530	0.4
F1I21.17	BASS2	At1g43310	At2g26900	0.718
F1I21.17	DIT2-1	At1g43310	At5g64290	0.734
F1I21.17	PHT4;4	At1g43310	At4g00370	0.758
F1I21.17	RP1	At1g43310	At4g21210	0.785
F1I21.17	BASS4	At1g43310	At3g56160	0.82
NHD1	PPDK	At3g19490	At4g15530	0.757
NHD1	RP1	At3g19490	At4g21210	0.754
NHD1	BASS2	At3g19490	At2g26900	0.931
NHD1	PHT4;4	At3g19490	At4g00370	0.699
NHD1	DIT2-1	At3g19490	At5g64290	0.739
NHD1	DIT1	At3g19490	At5g12860	0.569
PHT4;4	F1I21.17	At4g00370	At1g43310	0.758
PHT4;4	BASS4	At4g00370	At3g56160	0.743
PHT4;4	RP1	At4g00370	At4g21210	0.429
PHT4;4	BASS2	At4g00370	At2g26900	0.828
PHT4;4	DIT2-1	At4g00370	At5g64290	0.441
PHT4;4	NHD1	At4g00370	At3g19490	0.699
PPDK	F1I21.17	At4g15530	At1g43310	0.4
PPDK	BASS4	At4g15530	At3g56160	0.54
PPDK	PPT2	At4g15530	At3g01550	0.473
PPDK	DIT2-1	At4g15530	At5g64290	0.64
PPDK	DIT1	At4g15530	At5g12860	0.72
PPDK	NHD1	At4g15530	At3g19490	0.757
PPDK	BASS2	At4g15530	At2g26900	0.771
PPDK	RP1	At4g15530	At4g21210	0.902
PPT2	BASS4	At3g01550	At3g56160	0.676
PPT2	PPDK	At3g01550	At4g15530	0.473
PPT2	RP1	At3g01550	At4g21210	0.488
PPT2	BASS2	At3g01550	At2g26900	0.726
PPT2	DIT1	At3g01550	At5g12860	0.617
PPT2	DIT2-1	At3g01550	At5g64290	0.728
RP1	F1I21.17	At4g21210	At1g43310	0.785
RP1	BASS4	At4g21210	At3g56160	0.767
RP1	PPDK	At4g21210	At4g15530	0.902
RP1	PHT4;4	At4g21210	At4g00370	0.429
RP1	PPT2	At4g21210	At3g01550	0.488
RP1	DIT2-1	At4g21210	At5g64290	0.664
RP1	DIT1	At4g21210	At5g12860	0.719
RP1	NHD1	At4g21210	At3g19490	0.754
RP1	BASS2	At4g21210	At2g26900	0.785

## Sheet: AtBASS3
Table S3. List of PPIs of At3g25410 Extracted From STRING Database
Node1	Node2	Node1 Gene ID	Node2 Gene ID	Combined Score
BASS1	BASS4	At1g78560	At3g56160	0.739
BASS1	BLOS1	At1g78560	At2g30330	0.471
BASS3	BASS4	At3g25410	At3g56160	0.912
BASS3	BLOS1	At3g25410	At2g30330	0.471
BASS3	PGR5	At3g25410	At2g05620	0.426
BASS4	F1I21.17	At3g56160	At1g43310	0.82
BASS4	BLOS1	At3g56160	At2g30330	0.433
BASS4	BASS1	At3g56160	At1g78560	0.739
BASS4	BASS3	At3g56160	At3g25410	0.912
BLOS1	BASS4	At2g30330	At3g56160	0.433
BLOS1	BLOS2	At2g30330	At5g49550	0.999
BLOS1	BASS3	At2g30330	At3g25410	0.471
BLOS1	BASS1	At2g30330	At1g78560	0.471
BLOS1	YUP8H12R.31	At2g30330	At1g79070	0.544
BLOS1	T16B24.19	At2g30330	At2g39170	0.69
BLOS1	F28B23.27	At2g30330	At1g26220	0.89
BLOS2	YUP8H12R.31	At5g49550	At1g79070	0.543
BLOS2	T16B24.19	At5g49550	At2g39170	0.62
BLOS2	BLOS1	At5g49550	At2g30330	0.999
DOT4	PGR5	At4g18750	At2g05620	0.891
F1I21.17	BASS4	At1g43310	At3g56160	0.82
F28B23.27	BLOS1	At1g26220	At2g30330	0.89
F2O15.8	PGR5	At5g59400	At2g05620	0.796
PGR5	F2O15.8	At2g05620	At5g59400	0.796
PGR5	BASS3	At2g05620	At3g25410	0.426
PGR5	T20G20.6	At2g05620	At2g05590	0.74
PGR5	Q9LV56_ARATH	At2g05620	At3g24506	0.658
PGR5	DOT4	At2g05620	At4g18750	0.891
Q9LV56_ARATH	PGR5	At3g24506	At2g05620	0.658
T16B24.19	BLOS2	At2g39170	At5g49550	0.62
T16B24.19	BLOS1	At2g39170	At2g30330	0.69
T20G20.6	PGR5	At2g05590	At2g05620	0.74
YUP8H12R.31	BLOS2	At1g79070	At5g49550	0.543
YUP8H12R.31	BLOS1	At1g79070	At2g30330	0.544

## Sheet: AtBASS5
Table S3. List of PPIs of At4g12030 Extracted From STRING Database
Node1	Node2	Node1 Gene ID	Node2 Gene ID	Combined Score
BASS5	MYB29	At2g26900	At5g07690	0.87
BASS5	MYB28	At2g26900	At5g61420	0.875
BASS5	SOT17	At2g26900	At1g18590	0.879
BASS5	SOT18	At2g26900	At1g74090	0.881
BASS5	SSU2	At2g26900	At2g43100	0.889
BASS5	MAM1	At2g26900	At5g23010	0.898
BASS5	IMDH1	At2g26900	At5g14200	0.913
BASS5	CYP83A1	At2g26900	At4g13770	0.922
BASS5	SSU3	At2g26900	At3g58990	0.926
BASS5	BCAT4	At2g26900	At3g19710	0.953
BCAT4	BASS5	At3g19710	At2g26900	0.953
BCAT4	CYP83A1	At3g19710	At4g13770	0.979
BCAT4	SOT18	At3g19710	At1g74090	0.899
BCAT4	MAM1	At3g19710	At5g23010	0.99
BCAT4	MYB29	At3g19710	At5g07690	0.851
BCAT4	IMDH1	At3g19710	At5g14200	0.961
BCAT4	SOT17	At3g19710	At1g18590	0.932
BCAT4	MYB28	At3g19710	At5g61420	0.924
BCAT4	SSU3	At3g19710	At3g58990	0.97
BCAT4	SSU2	At3g19710	At2g43100	0.971
CYP83A1	BASS5	At4g13770	At2g26900	0.922
CYP83A1	IMDH1	At4g13770	At5g14200	0.87
CYP83A1	SSU3	At4g13770	At3g58990	0.905
CYP83A1	SSU2	At4g13770	At2g43100	0.916
CYP83A1	MYB29	At4g13770	At5g07690	0.922
CYP83A1	SOT17	At4g13770	At1g18590	0.935
CYP83A1	SOT18	At4g13770	At1g74090	0.942
CYP83A1	MYB28	At4g13770	At5g61420	0.957
CYP83A1	MAM1	At4g13770	At5g23010	0.973
CYP83A1	BCAT4	At4g13770	At3g19710	0.979
IMDH1	BASS5	At5g14200	At2g26900	0.913
IMDH1	CYP83A1	At5g14200	At4g13770	0.87
IMDH1	SOT18	At5g14200	At1g74090	0.827
IMDH1	MAM1	At5g14200	At5g23010	0.984
IMDH1	MYB29	At5g14200	At5g07690	0.793
IMDH1	SOT17	At5g14200	At1g18590	0.767
IMDH1	MYB28	At5g14200	At5g61420	0.814
IMDH1	BCAT4	At5g14200	At3g19710	0.961
IMDH1	SSU3	At5g14200	At3g58990	0.998
IMDH1	SSU2	At5g14200	At2g43100	0.999
MAM1	BASS5	At5g23010	At2g26900	0.898
MAM1	CYP83A1	At5g23010	At4g13770	0.973
MAM1	SOT18	At5g23010	At1g74090	0.941
MAM1	MYB29	At5g23010	At5g07690	0.923
MAM1	SOT17	At5g23010	At1g18590	0.932
MAM1	MYB28	At5g23010	At5g61420	0.947
MAM1	IMDH1	At5g23010	At5g14200	0.984
MAM1	SSU2	At5g23010	At2g43100	0.989
MAM1	SSU3	At5g23010	At3g58990	0.989
MAM1	BCAT4	At5g23010	At3g19710	0.99
MYB28	BASS5	At5g61420	At2g26900	0.875
MYB28	CYP83A1	At5g61420	At4g13770	0.957
MYB28	SOT18	At5g61420	At1g74090	0.925
MYB28	MAM1	At5g61420	At5g23010	0.947
MYB28	IMDH1	At5g61420	At5g14200	0.814
MYB28	SOT17	At5g61420	At1g18590	0.905
MYB28	BCAT4	At5g61420	At3g19710	0.924
MYB28	SSU3	At5g61420	At3g58990	0.834
MYB28	SSU2	At5g61420	At2g43100	0.843
MYB29	BASS5	At5g07690	At2g26900	0.87
MYB29	CYP83A1	At5g07690	At4g13770	0.922
MYB29	SOT18	At5g07690	At1g74090	0.823
MYB29	MAM1	At5g07690	At5g23010	0.923
MYB29	SSU3	At5g07690	At3g58990	0.591
MYB29	IMDH1	At5g07690	At5g14200	0.793
MYB29	SSU2	At5g07690	At2g43100	0.809
MYB29	SOT17	At5g07690	At1g18590	0.83
MYB29	BCAT4	At5g07690	At3g19710	0.851
SOT17	BASS5	At1g18590	At2g26900	0.879
SOT17	CYP83A1	At1g18590	At4g13770	0.935
SOT17	SOT18	At1g18590	At1g74090	0.944
SOT17	MAM1	At1g18590	At5g23010	0.932
SOT17	MYB29	At1g18590	At5g07690	0.83
SOT17	IMDH1	At1g18590	At5g14200	0.767
SOT17	SSU3	At1g18590	At3g58990	0.671
SOT17	SSU2	At1g18590	At2g43100	0.842
SOT17	MYB28	At1g18590	At5g61420	0.905
SOT17	BCAT4	At1g18590	At3g19710	0.932
SOT18	BASS5	At1g74090	At2g26900	0.881
SOT18	CYP83A1	At1g74090	At4g13770	0.942
SOT18	MYB29	At1g74090	At5g07690	0.823
SOT18	IMDH1	At1g74090	At5g14200	0.827
SOT18	SSU2	At1g74090	At2g43100	0.858
SOT18	SSU3	At1g74090	At3g58990	0.888
SOT18	BCAT4	At1g74090	At3g19710	0.899
SOT18	MYB28	At1g74090	At5g61420	0.925
SOT18	MAM1	At1g74090	At5g23010	0.941
SOT18	SOT17	At1g74090	At1g18590	0.944
SSU2	BASS5	At2g43100	At2g26900	0.889
SSU2	CYP83A1	At2g43100	At4g13770	0.916
SSU2	SOT18	At2g43100	At1g74090	0.858
SSU2	MAM1	At2g43100	At5g23010	0.989
SSU2	MYB29	At2g43100	At5g07690	0.809
SSU2	IMDH1	At2g43100	At5g14200	0.999
SSU2	SOT17	At2g43100	At1g18590	0.842
SSU2	BCAT4	At2g43100	At3g19710	0.971
SSU2	SSU3	At2g43100	At3g58990	0.96
SSU2	MYB28	At2g43100	At5g61420	0.843
SSU3	BASS5	At3g58990	At2g26900	0.926
SSU3	CYP83A1	At3g58990	At4g13770	0.905
SSU3	SOT18	At3g58990	At1g74090	0.888
SSU3	MAM1	At3g58990	At5g23010	0.989
SSU3	MYB29	At3g58990	At5g07690	0.591
SSU3	IMDH1	At3g58990	At5g14200	0.998
SSU3	SOT17	At3g58990	At1g18590	0.671
SSU3	BCAT4	At3g58990	At3g19710	0.97
SSU3	MYB28	At3g58990	At5g61420	0.834
SSU3	SSU2	At3g58990	At2g43100	0.96
