# Supplementary material for: Genome-Wide Identification and Expression Analysis of BrBASS Genes in Brassica rapa Reveals Their Potential Roles in Abiotic Stress Tolerance
Source: Curr Issues Mol Biol. 2024 Jun 28;46(7):6646–64. doi: 10.3390/cimb46070396 (PMC11275500; doi:10.3390/cimb46070396)
Supplement: Supplementary file 1 [file cimb-46-00396-s001.zip › Table S4.xlsx]

## Sheet: Sheet1
Table S4. MicroRNAs targeting BASS genes
miRNA_Acc.	Target_Acc.	Gene Name	miRNA_start	miRNA_end	Target_start	Target_end	miRNA_aligned_fragment	Target_aligned_fragment	Expectation	Inhibition
Bra-miR162-5p	Bra007221	BrBASS3	1	21	51	71	GGAGGCAGCGGUUCAUCGAUC	CUUCCGUGAACCACUGUAUCC	5	Cleavage
Bra-miR5720	Bra007221	BrBASS3	1	21	1181	1201	UUGUGAUUUGGUUGGAAUAUC	CACACUUAAACCAGAUCAUGA	5	Cleavage
Bra-miR5721	Bra007221	BrBASS3	1	21	453	473	AAAAAUGGAGUGAGAAAUGGA	UUUGUUGCUCACUCCAUCCUU	5	Cleavage
Bra-miR396-3p	Bra015123	BrBASS4	1	21	1159	1179	GCUCAAGAAAGCUGUGGGAAA	UGUCUUGCCUCUUUCUUGGGC	5	Cleavage
Bra-miR5726	Bra017101	BrBASS5	1	21	352	372	CAAAGGUUGCUUGAAUAAGGU	GGCAUCUUCAAGCCAUCUUUU	5	Cleavage
Bra-miR158-3p	Bra019352	BrBASS6	1	21	942	962	UUUCCAAAUGUAGACAAAGCA	GGUUGUGUCUCCGUUUGGAGC	5	Translation
Bra-miR162-5p	Bra019352	BrBASS6	1	21	538	558	GGAGGCAGCGGUUCAUCGAUC	UUUGGCUUAGCUGCUGUCUCU	5	Cleavage
Bra-miR396-3p	Bra029434	BrBASS7	1	21	622	642	GCUCAAGAAAGCUGUGGGAAA	AAUUACACAACUUUCUUGACC	4.5	Cleavage
Bra-miR9565-3p	Bra029434	BrBASS7	1	21	134	154	CUGAAGCUAGUGAAAGAGAGA	CAUUUCUUUCUCUAGGUUCAU	4.5	Translation
Bra-miR5725	Bra029434	BrBASS7	1	21	178	198	AUUUGGCACAAUCUGAUCUGC	AGUGAUCUGAUUCUGCAAAAU	5	Cleavage
Bra-miR400-3p	Bra035047	BrBASS8	1	21	359	379	GACUUAUAAUGAUCUCAUGAA	CUGAUUUGACCAUUAUAGGUC	5	Cleavage
