# Supplementary material for: Genome-Wide Identification and Expression Analysis of BrBASS Genes in Brassica rapa Reveals Their Potential Roles in Abiotic Stress Tolerance
Source: Curr Issues Mol Biol. 2024 Jun 28;46(7):6646–64. doi: 10.3390/cimb46070396 (PMC11275500; doi:10.3390/cimb46070396)
Supplement: Supplementary file 1 [file cimb-46-00396-s001.zip › Table S5.xlsx]

## Sheet: Sheet1
Table S5. List of primers used for RT-qPCR
Gene name	Gene id	Forward primer(5' to 3')	Reverse primer(5' to 3')
BrBASS3	Bra007221	AATCATTGGCAAGGTTATTCGG	GCAAGAAAAACCTTAGGCTCAA
BrBASS4	Bra015123	GCCTCTGTTCTCTTTACTCCTT	GTATTCAACACAAGGCCAAGAG
BrBASS5	Bra017101	CTCATCGCAATGACTCTTAAGC	CTTAGAAATGTAGGTGGCAACG
BrBASS6	Bra019352	TGACATCTCTATCAACCGCTAC	CAACGGGTAGTTTCTTCCCTAT
BrBASS7	Bra029434	TGGAATCAACTCTAACGAACGA	ACATGATTCCAGCACCTATAGG
BrBASS8	Bra035047	GGATGACTTTGACTCTCGATGA	CAGTCTTCAAGCTGTTTTGGAG
BrGADPH	Bra016729	CAGGTTTGGAATTGTCGAGG	GAGCTGTGGAAGCACCTTTC
